# Supplementary material for: Minimizing the Anticodon-Recognized Loop of Methanococcus jannaschii Tyrosyl-tRNA Synthetase to Improve the Efficiency of Incorporating Noncanonical Amino Acids
Source: Biomolecules. 2023 Mar 28;13(4):610. doi: 10.3390/biom13040610 (PMC10135938; doi:10.3390/biom13040610)
Supplement: Supplementary file 1 [file biomolecules-13-00610-s001.zip]

Archive with 3 entries (3 files):
- Supplementary/multiple sequences alignment final.zip
- Supplementary/Supporting Information datasheet final.xlsx
- Supplementary/Supporting Information final.pdf
