# Supplementary material for: Minimizing the Anticodon-Recognized Loop of Methanococcus jannaschii Tyrosyl-tRNA Synthetase to Improve the Efficiency of Incorporating Noncanonical Amino Acids
Source: Biomolecules. 2023 Mar 28;13(4):610. doi: 10.3390/biom13040610 (PMC10135938; doi:10.3390/biom13040610)
Supplement: Supplementary file 1 [file biomolecules-13-00610-s001.zip › Supplementary/Supporting Information datasheet final.xlsx]

## Sheet: Algavirales
Class
Megaviricetes
Order	Family	Genus	Species	Accession
Algavirales	Phycodnaviridae	Chlorovirus	Alga+4:48virales	NC_00872+E4:E484
			Paramecium bursaria Chlorella virus 1	NC_000852
			Paramecium bursaria Chlorella virus CVA-1	NC_044937
			Paramecium bursaria Chlorella virus FR483	NC_008603
			Paramecium bursaria chlorella virus MT325	DQ491001
			Paramecium bursaria Chlorella virus NY2A	NC_009898
			Paramecium bursaria Chlorella virus NYs1	NC_043235.1
			Acanthocystis turfacea Chlorella virus Br0604L	JX997155.1
			Acanthocystis turfacea Chlorella virus Can0610SP	JX997156.1
			Acanthocystis turfacea Chlorella virus Canal-1	JX997158.1
			Acanthocystis turfacea Chlorella virus GM0701.1	JX997168.1
			Acanthocystis turfacea Chlorella virus MN0810.1	JX997174.1
			Acanthocystis turfacea Chlorella virus MO0605SPH	JX997175.1
			Acanthocystis turfacea Chlorella virus NE-JV-2	JX997177.1
			Acanthocystis turfacea Chlorella virus NE-JV-3	JX997178.1
			Acanthocystis turfacea Chlorella virus NTS-1	JX997180.1
			Acanthocystis turfacea Chlorella virus TN603.4.2	JX997186.1
			Acanthocystis turfacea Chlorella virus WI0606	JX997187.1
			Only Syngen Nebraska virus 5	NC_032001
			Paramecium bursaria Chlorella virus AN69C	JX997153.1
			Paramecium bursaria Chlorella virus AP110A	JX997154.1
			Paramecium bursaria Chlorella virus AR158	NC_009899
			Paramecium bursaria Chlorella virus Can18-4	JX997157.1
			Paramecium bursaria Chlorella virus CVB-1	JX997160.1
			Paramecium bursaria Chlorella virus CVG-1	JX997161.1
			Paramecium bursaria Chlorella virus CviKI	JX997162.1
			Paramecium bursaria Chlorella virus CVM-1	JX997163.1
			Paramecium bursaria Chlorella virus CVR-1	JX997164.1
			Paramecium bursaria Chlorella virus CvsA1	JX997165.1
			Paramecium bursaria Chlorella virus CZ-2	JX997166.1
			Paramecium bursaria Chlorella virus Fr5L	JX997167.1
			Paramecium bursaria Chlorella virus IL-3A	JX997169.1
			Paramecium bursaria Chlorella virus IL-5-2s1	JX997170.1
			Paramecium bursaria Chlorella virus KS1B	JX997171.1
			Paramecium bursaria Chlorella virus MA-1D	JX997172.1
			Paramecium bursaria Chlorella virus MA-1E	JX997173.1
			Paramecium bursaria Chlorella virus NE-JV-1	JX997176.1
			Paramecium bursaria Chlorella virus NE-JV-4	JX997179.1
			Paramecium bursaria Chlorella virus NW665.2	JX997181.1
			Paramecium bursaria Chlorella virus NY-2B	JX997182.1
			Paramecium bursaria Chlorella virus OR0704.2.2	JX997184.1
		Coccolithovirus	Emiliania huxleyi virus 86	NC_007346
			Emiliania huxleyi virus 145	KF481686.1
			Emiliania huxleyi virus 156	KF481687.1
			Emiliania huxleyi virus 18	KF481685.1
			Emiliania huxleyi virus 201	JF974311.1
			Emiliania huxleyi virus 202	HQ634145.1
			Emiliania huxleyi virus 203	JF974291.1
			Emiliania huxleyi virus 207	JF974317.1
			Emiliania huxleyi virus 208	JF974318.1
			Emiliania huxleyi virus 84	JF974290.1
			Emiliania huxleyi virus 88	JF974310.1
			Emiliania huxleyi virus 99B1	FN429076.1
		Phaeovirus	Ectocarpus siliculosus virus 1	NC_002687.1
			Feldmannia irregularis virus a	NC_043245.1~NC_043254.1
			Feldmannia species virus	NC_011183.1
		Prasinovirus	Micromonas pusilla virus SP1	NC_043129.1
			Micromonas pusilla virus PL1	HQ633072.1
			Ostreococcus tauri virus OtV5	NC_010191.2
			Dishui lake phycodnavirus 1	NC_037057.1
			Dishui Lake phycodnavirus 3	MN940578.1
			Micromonas pusilla virus 12T	NC_020864.1
			Ostreococcus lucimarinus virus 1	NC_014766.1
			Ostreococcus lucimarinus virus 2	NC_028091.1
			Ostreococcus lucimarinus virus 7	NC_028093.1
			Ostreococcus lucimarinus virus OlV3	HQ633060.1
			Ostreococcus lucimarinus virus OlV4	JF974316.1
			Ostreococcus lucimarinus virus OlV5	NC_020852.1
			Ostreococcus lucimarinus virus OlV6	HQ633059.1
			Ostreococcus mediterraneus virus 1	NC_028092.1
			Ostreococcus mediterraneus virus 2	MN688676.1
			Ostreococcus tauri virus 1	NC_013288.1
			Ostreococcus tauri virus 2	NC_014789.1
			Ostreococcus tauri virus RT-2011	JN225873.1
			Yellowstone lake phycodnavirus 1	NC_028112.1
			Yellowstone lake phycodnavirus 2	NC_028110.1
			Yellowstone lake phycodnavirus 3	NC_028108.1
			Bathycoccus sp. RCC1105 virus BpV1	NC_014765.1
			Bathycoccus sp. RCC1105 virus BpV2	HM004430.1
			Bathycoccus sp. RCC716 virus 1	MK522034.1~MK522037.1
			Bathycoccus sp. RCC716 virus 2	MK522038.1
			Bathycoccus sp. RCC716 virus 3	MK522039.1
			Prasinovirus sp. Ct9H_90m.V1	LC629605.1
			Prasinovirus sp. Ct9H_90m.V2	LC629606.1
			Micromonas sp. RCC1109 virus MpV1	NC_014767.1
		Prymnesiovirus	Phaeocystis globosa virus	NC_021312.1
			Phaeocystis globosa virus 12T	HQ634147
			Phaeocystis globosa virus 14T	HQ634144
		Raphidovirus	Heterosigma akashiwo virus 01	NC_038553.1
		unclassified Phycodnaviridae	Aureococcus anophagefferens virus	NC_024697.1
			Chrysochromulina ericina virus	NC_028094.1
			Dishui Lake phycodnavirus 2	MN940577
			Dishui Lake phycodnavirus 4	MN940579
			Emiliania huxleyi virus PS401	HQ634146.1
			Orpheovirus IHUMI-LCC2	NC_036594.1
			Pyramimonas orientalis virus	MT663534.1 ~MT663543.1
			Tetraselmis virus 1	KY322437.1
		environmental samples	Organic Lake phycodnavirus	HQ704804.1~HQ704808.1
			Organic Lake phycodnavirus 1	HQ704802.1
			Organic Lake phycodnavirus 2	HQ704803.1

## Sheet: Imitervirales
Class
Megaviricetes
Order	Family	Genus	Species	Accession
Imitervirales	Mimiviridae	Cafeteriavirus	Cafeteria roenbergensis virus	NC_014637.1
		Mimivirus	Acanthamoeba castellanii mimivirus	AP017645.1
			Acanthamoeba polyphaga mimivirus	NC_014649.1
			Mimivirus Bombay	KU761889.1
			Samba virus	KF959826.2
			Acanthamoeba castellanii mamavirus	JF801956.1
			Bandra megavirus	MG779341.1
			Hirudovirus strain Sangsue	KF493731.1
			Megavirus chiliensis	NC_016072.1/JN258408.1
			Powai lake megavirus	KU877344.1
			Megavirus lba isolate LBA111	JX885207.1
			Megavirus courdo11	JX975216.1
			Megavirus courdo7	JN885990.1~JN885993.1
			Megavirus vitis	MG807319.1
			Mimivirus AB-566-O17	KY565516.1~KY565532.1
			Mimivirus LCMiAC01	MK500388.1~MK500405.1
			Mimivirus LCMiAC02	MK500406.1~MK500426.1
			Mimivirus reunion	MW004169.1
			Niemeyer virus	KT599914.1
			Mimivirus sp. SH	MH046811.1~MH046830.1
		unclassified Mimiviridae	Acanthamoeba polyphaga lentillevirus	AFYC01000001.1~AFYC01000010.1
			Cotonvirus japonicus	AP024483
			Catovirus	KY684083.1~KY684084.1
			Hokovirus	KY684103.1~KY684107.1
			Indivirus	KY684085.1~KY684102.1
			Klosneuvirus Bodo saltans virus	MF782455.1
			Klosneuvirus KNV1	KY684108.1~KY684123.1
			Acanthamoeba polyphaga moumouvirus	JX962719.1
			Borely moumouvirus	MN175499.1
			Moumouvirus australiensis	MG807320.1
			Moumouvirus goulette	KC008572.1
			Moumouvirus maliensis	MK978772.1
			Namao virus	MG745874.1/MG745875.1
			Moumouvirus Monve	JN885994.1~JN886001.1
			Saudi moumouvirus	KY110734.1
			Tupanvirus deep ocean	KY523104
			Tupanvirus soda lake	MF405918.2
			Yellowstone lake mimivirus	NC_028104.1
			Barrevirus sp.	MK071998.1~MK072041.1
			Dasosvirus sp.	MK072042.1~MK072065.1
			Dasosvirus sp.	MK072066.1~MK072131.1
			Faunusvirus sp.	MK072132.1~MK072198.1
			Gaeavirus sp.	MK072199.1~MK072242.1
			Harvfovirus sp.	MK072243.1~MK072331.1
			Homavirus sp.	MK072332.1~MK072382.1
			Hyperionvirus sp.	MK072383.1~MK072436.1
			Mimiviridae sp. ChoanoV1	MK250085.1~MK250095.1
			Satyrvirus sp.	MK072437.1~MK072488.1
			Terrestrivirus sp.	MK071979.1~MK071997.1
		environmental samples	Megaviridae environmental sample	MN448266.1~MN448303.1

## Sheet: Pimascovirales
Class
Megaviricetes
Order	Family	genus	Species	Accession
Pimascovirales	Ascoviridae	Ascovirus	Heliothis virescens ascovirus 3e	NC_009233.1
			Heliothis virescens ascovirus 3f	NC_044938.1
			Heliothis virescens ascovirus 3g	NC_044939.1
			Heliothis virescens ascovirus 3h	KU170628.1
			Heliothis virescens ascovirus 3j	LC332918.1
			Spodoptera frugiperda ascovirus 1a	NC_008361.1
			Heliothis virescens ascovirus 3i	MF781070
			Trichoplusia ni ascovirus 2c	NC_008518.1
			Trichoplusia ni ascovirus 6b	KY434117
		Toursvirus	Diadromus pulchellus ascovirus 4a	NC_011335.1
			Dasineura jujubifolia toursvirus 2a	MK867691
	Iridoviridae	Lymphocystivirus	Lymphocystis disease virus 1	NC_001824.1
			Lymphocystis disease virus - isolate China	NC_005902.1
			Lymphocystis disease virus 4	MN803438.1
			Lymphocystis disease virus Sa	NC_033423.1
		Megalocytivirus	Angelfish iridovirus AFIV-16	MK689685
			Banggai cardinalfish iridovirus	MN432490.1
			Giant sea perch iridovirus - K1	KT804738.1
			Large yellow croaker iridovirus	MW139932.1
			Orange-spotted grouper iridovirus	AY894343.1
			Pompano iridovirus	MK098186.1
			Red seabream iridovirus	MK689686.1
			Rock bream iridovirus	KC244182.1
			Three spot gourami iridovirus	MG570132.1
			Turbot reddish body iridovirus	GQ273492.1
			Scale drop disease virus	MN562489.1
			South American cichlid iridovirus	MG570131.1
		Ranavirus	Andrias davidianus ranavirus	KC865735.1
			European catfish virus	NC_017940.1
			Bohle iridovirus	NC_038507.1
			Cod iridovirus	KX574342.1
			Common midwife toad virus -E	JQ231222.1
			Chinese giant salamander iridovirus	KF512820.1
			Doctor fish virus	FR677324.1
			Grouper iridovirus	AY666015.1
			German gecko ranavirus	KP266742.1
			Lumpfish ranavirus	MH665360.1/MH665358.1/MH665359.1
			Pelophylax esculentus virus	MF538627.1
			Pike perch iridovirus	KX574341.1
			Rana nigromaculata ranavirus	MG791866.1
			Rana catesbeiana virus 2	MF187209.1
			Rana catesbeiana virus	KX397571.1
			Rana esculenta virus	MF538628.1
			Rana grylio iridovirus	MG791866.1
			Ranavirus maximus	NC_030842.1
			Soft-shelled turtle iridovirus	EU627010.1
			Terrapene carolina carolina ranavirus	MG953518.1
			Testudo hermanni ranavirus	KP266741.1
			Tortoise ranavirus	KP266743.1
			Tiger frog virus	MT512501.1
			Trioceros melleri ranavirus	MG953520.1
			Zoo ranavirus	MK227779.1
			Largemouth bass virus	MK681855.1
			Red-eared slider ranavirus	MT452035.1
			Short-finned eel ranavirus	NC_030394.2
		Chloriridovirus	Invertebrate iridescent virus 22	NC_023615.1
			Aedes taeniorhynchus iridescent virus	DQ643392.1
			Wiseana iridescent virus	NC_015780.1
			Anopheles minimus irodovirus	NC_023848.1
			Invertebrate iridescent virus 30	NC_023611.1
			Invertebrate iridovirus 22	NC_021901.1
			Invertebrate iridovirus 25	NC_023613.1
		Decapodiridovirus	Shrimp hemocyte iridescent virus	MF599468.1
			Armadillidium vulgare iridescent virus	NC_024451.1
			Invertebrate iridescent virus Kaz2018	MT862761.1
		unclassified Iridoviridae	Cherax quadricarinatus iridovirus	NC_040612.1
			Daphnia iridovirus 1	LS484712.1
			European chub iridovirus	MK637631.1
			Iridovirus LCIVAC01	MK500308.1~MK500326.1
			Iridovirus Liz-CrIV	N081869.1
	Marseilleviridae	Lausannevirus	Port-miou virus	KT428292.1
			Lausannevirus	NC_015326.1
		Marseillevirus	Marseillevirus marseillevirus strain T19	NC_013756.1
			Brazilian marseillevirus	NC_029692.1
			Cannes 8 virus	KF261120.1
			Golden Marseillevirus	NC_031465.1
			Insectomime virus	KF527888.1
			Kurlavirus BKC-1	KY073338
			Marseillevirus Shanghai 1	MG827395.1
			Melbournevirus	NC_025412.1
			Noumeavirus	NC_033775.1
			Tokyovirus A1	NC_030230.1
		Tunisvirus	Tunisvirus fontaine2	NC_038511.1
		unclassified Marseilleviridae	Marseillevirus LCMAC101	MK500327.1~MK500333.1
			Marseillevirus LCMAC102	MK500334.1
			Marseillevirus LCMAC103	MK500335.1~MK500343.1
			Marseillevirus LCMAC201	MK500344.1~MK500368.1
			Marseillevirus LCMAC202	MK500369.1~MK500387.1

## Sheet: Asfuvirales，Chitovirales 
Class
Pokkesviricetes
Order	Family	genus	Species	Accession
Asfuvirales	Poxviridae	Asfivirus	African swine fever virus Benin 97/1	NC_044956.1
			African swine fever virus E75	NC_044958.1
			African swine fever virus OURT 88/3	NC_044957.1
			Abalone asfarvirus	LC506465.1
Chitovirales	Poxviridae	Avipoxvirus	Shearwaterpox virus	KX857216.1
			Fowlpox virus isolate HP-438/Munich	AJ581527.1
			Penguinpox virus	NC_024446.1
			Pigeonpox virus	NC_024447.1
			Quailpox virus	NC_043178.1
			Turkeypox virus	NC_028238.1
			Flamingopox virus FGPVKD09	NC_036582.1
			Magpiepox virus	MK903864.1
		Capripoxvirus	Goatpox virus FZ	KC951854.1
			Goatpox virus G20-LKV	AY077836.1
			Goatpox virus Pellor	NC_004003.1
			Sheeppox virus NISKHI	AY077834.1
			Sheeppox virus A	AY077833.1
			Lumpy skin disease virus NI-2490	NC_003027.1
			Lumpy skin disease virus NW-LW	AF409137.1
		Centapoxvirus	Murmansk poxvirus	NC_035468.1
			Yokapox virus	NC_015960.1
			NY_014 poxvirus	NC_035469.1
		Cervidpoxvirus	Deerpox virus W-1170-84	AY689437.1
			Deerpox virus W-848-83	AY689436.1
			White-tailed deer poxvirus	MF966153.1
			Moosepox virus GoldyGopher14	MG751778.1
		Crocodylidpoxvirus	Nile crocodilepox virus	NC_008030.1
			Saltwater crocodilepox virus	MG450915.1
		Leporipoxvirus	Squirrel fibroma virus	NC_043179.1
			Myxoma virus	KF148065.1
		Macropopoxvirus	Eastern grey kangaroopox virus	MF661791.2
			Western grey kangaroopox virus	MF467280
		Molluscipoxvirus	Molluscum contagiosum virus subtype 1	MH320554.1
			Molluscum contagiosum virus subtype 2	MH320550.1
			Equine molluscum contagiosum-like virus	MN339351.1
		Mustelpoxvirus	Sea otter poxvirus	MH427217.1
		Orthopoxvirus	Orthopoxvirus Abatino	MH816996.1
			Akhmeta virus	MH607141.1
			Camelpox virus	NC_003391.1
			Camelpox virus CMS	AY009089.1
			Camelpox virus M-96	AF438165.1
			Ectromelia virus	NC_004105.1
			Ectromelia virus ERPV	JQ410350.1
			Ectromelia virus Moscow	AF012825.2
			Ectromelia virus Naval	KJ563295.1
			Ectromelia virus WH	MN912466.1
			Monkeypox virus strain Sudan 2005_01	KC257459.1
			Monkeypox virus Zaire-96-I-16	NC_003310.1
			Raccoonpox virus	KP143769.1
			Skunkpox virus	KU749310.1
			Taterapox virus	NC_008291.1
			Buffalopox virus	MG599038.1
			Horsepox virus	KY349117.1
			Rabbitpox virus	AY484669.1
			Vaccinia virus Ankara	AM501482.1
			Vaccinia virus Copenhagen	M35027.1
			Vaccinia virus Tian Tan	AF095689.1
			Vaccinia virus WAU86/88-1	KF866253.1
			Vaccinia virus WR	AY243312.1
			Variola major virus	L22579.1
			Variola minor virus	Y16780.1
			Volepox virus	KU749311.1
			Alaskapox virus	MN240300.1
			Cetacean poxvirus 1	MN653921.1
		Oryzopoxvirus	BeAn 58058 virus	NC_032111.1
			Cotia virus SPAn232	HQ647181.2
		Parapoxvirus	Bovine papular stomatitis virus	KM875470.1
			Orf virus	AX754989.1
			Parapoxvirus of red deer in New Zealand	KM502564.1
			Pseudocowpox virus	NC_013804.1
			Seal parapoxvirus	NC_035188.1
		Pteropopoxvirus	Pteropox virus	NC_030656.1
		Salmonpoxvirus	Salmon gill poxvirus	KT159937.1
		Sciuripoxvirus	Squirrelpox virus	NC_022563.1
		Suipoxvirus	Swinepox virus	NC_003389.1
		Vespertilionpoxviru	Eptesipox virus	NC_035460.1
		Yatapoxvirus	Yaba-like disease virus	NC_002642.1
		unclassified Chordopoxvirinae	BeAn 58058 virus	NC_032111.1
			White-tailed deer poxvirus	MF966153.1
			Albatrosspox virus	MW365933.1
			Carp edema virus	LC613089.1

## Sheet: unclassified viruses
unclassified viruses
	Family	genus	Species	Accession
unclassified viruses			Acanthamoeba castellanii medusavirus	MW018138.1
			Escherichia phage FP43	MN648445.1
			Faustovirus E12	KJ614390.1
			Faustovirus mariensis	MK506267.1
			Faustovirus ST1	LT839607.1
			Galbut virus	MT742166.1
			Kaumoebavirus	NC_034249.1
			Leptopilina boulardi filamentous virus	NC_033778.1
			Mollivirus sibericum	NC_027867.1
			Motts Mill virus	MH384383.1 ~MH384382.1
			Pacmanvirus A23	NC_034383.1
			Virus NIOZ-UU157	MW030570.1
			Virus NIOZ-UU159	MW030615.1
			Virus Rctr197k	KX853510.1
			Virus Rctr85	KX853511.1
			Circular genetic element sp.	MH545547.1
unclassified DNA viruses			Fadolivirus 1	MT418680.1
			Holcus lanatus-associated virus	NC_040839.1
			Lolium perenne-associated virus	NC_040721.1
			Panicum ecklonii-associated virus	NC_040651.1
			Stipagrostis associaed virus	NC_040581.1
			Yaravirus brasiliensis	MT293574.1
			Mollivirus kamchatka	MN812837.1
			Yalta virus	MT364305.1
unclassified archaeal dsDNA viruses			Halorubrum phage GNf2	JF974305.1
			Sulfolobales virus YNP1	NC_029027.1
			Sulfolobales Virus YNP2	NC_028992.1
			Methanocaldococcus fervens tailed virus 1	MT711370.1
			Pyrococcus abyssi virus 1	NC_009597.1
			Halovirus HCTV-1	NC_021330
			Halovirus HCTV-2	NC_021319
			Halovirus HCTV-5	NC_021327
			Halovirus HGTV-1	NC_021328
			Halovirus HHTV-1	NC_021322
			Halovirus HHTV-2	NC_021340
			Halovirus HRTV-4	NC_021329
			Halovirus HSTV-1	NC_021471
			Halovirus HVTV-1	NC_020158
unclassified dsDNA viruses			Apis mellifera filamentous virus	NC_027925
			Hyperthermophilic Archaeal Virus 1	NC_014322.1
			Japanese eel endothelial cells-infecting virus	NC_015123.1/AB543063.1
			Human circular dsDNA virus associated with alcoholic cirrhosis	AB550431.1
			Dishui Lake large Algae virus 1	MN940580.1
		Pandoravirus	Pandoravirus celtis	MK174290.1
			Pandoravirus dulcis	NC_021858
			Pandoravirus inopinatum	NC_026440
			Pandoravirus japonicus	LC625835.1
			Pandoravirus macleodensis	NC_037665
			Pandoravirus neocaledonia	NC_037666
			Pandoravirus quercus	NC_037667
			Pandoravirus salinus	NC_022098
	Pithoviridae		Brazilian cedratvirus IHUMI	LT994651.1
			Cedratvirus A11	NC_032108
			Cedratvirus kamchatka	MN873693.1
			Cedratvirus lausannensis	LT907979.1
			Cedratvirus Zaza IHUMI	LT994652.1
			Pithovirus sibericum	NC_023423
			Pithovirus LCDPAC01	MK500278.1 ~MK500298.1
			Pithovirus LCDPAC02	MK500299.1~MK500307.1
			Pithovirus LCPAC001	MK500427.1~MK500438.1
			Pithovirus LCPAC101	MK500439.1~MK500464.1
			Pithovirus LCPAC102	MK500465.1~MK500476.1
			Pithovirus LCPAC103	MK500477.1~MK500493.1
			Pithovirus LCPAC104	MK500494.1 ~MK500497.1
			Pithovirus LCPAC201	MK500498.1~MK500508.1
			Pithovirus LCPAC202	MK500509.1~ MK500534.1
			Pithovirus LCPAC302	MK500535.1 ~MK500554.1
			Pithovirus LCPAC304	MK500565.1~MK500576.1
			Pithovirus LCPAC401	MK500577.1~ MK500587.1
			Pithovirus LCPAC403	MK500588.1~MK500593.1
			Pithovirus LCPAC404	MK500594.1~MK500603.1
			Pithovirus LCPAC406	MK500604.1 ~MK500613.1
			Solivirus sp.	MK072489.1~MK072497.1
			Solumvirus sp.	MK072498.1~MK072506.1
	Adomaviridae		Rhynchobatus djiddensis adomavirus 1	NC_040625.1
			Symphysodon discus adomavirus 1	NC_040698.1
			Prokaryotic dsDNA virus sp.	MK892478.1~MK892864.1
			Tetraselmis viridis virus S1	NC_020869.1
			Tetraselmis viridis virus N1	JF974319.1
			Sylvanvirus sp.	MK072507.1~MK072551.1
			Phormidium phage MIS-PhV1A	NC_029032.1
			Leptospira phage vb_LkmZ_Bejolso9-LE1	KF114878.1
unclassified dsDNA phages			Hydrogenobaculum phage 1	NC_028651.1
			Mycoplasma phage MAV1	NC_001942.1
			Phormidium phage MIS-PhV1B	NC_028998.1
			Salisaeta icosahedral phage 1	NC_017983.1
